# Supplementary material for: Impact- and Thermal-Resistant Epoxy Resin Toughened with Acacia Honey
Source: Polymers (Basel). 2023 May 10;15(10):2261. doi: 10.3390/polym15102261 (PMC10222091; doi:10.3390/polym15102261)
Supplement: Supplementary file 1 [file polymers-15-02261-s001.zip]

Archive with 1 entries (1 files):
- polymers-2360844-supplementary.pdf
